# Supplementary material for: Dynamic and stable hippocampal representations of social identity and reward expectation support associative social memory in male mice
Source: Nat Commun. 2023 May 5;14:2597. doi: 10.1038/s41467-023-38338-3 (PMC10163237; doi:10.1038/s41467-023-38338-3)
Supplement: Supplementary file 3 — Source Data [file 41467_2023_38338_MOESM3_ESM.xlsx]

## Sheet: Fig. 1b
					Lick time (s)
	Reward trials		Trial number	1	2.214	2.382	2.689	3.04	3.373	3.573	3.773	4.226	4.451	4.652
				2	1.459	1.615	1.902	2.077	2.246	2.434	2.608	2.801	3.228	3.428	3.616	3.817	4.646
				3	1.885	2.036	2.336	2.543	2.711	2.924	3.131	3.35	3.549	4.512	4.712
				4	1.98	2.149	2.431	2.618	2.793	2.987	3.168	3.337	3.531	4.543	4.718
				5	-3.296	-2.649	-2.412	-2.23	1.949	2.098	2.249	2.398	2.567	2.73	2.899	3.086	3.268	3.455	3.845	4.032	4.226
				6	1.678	1.815	2.115	2.291	2.466	2.66	2.834	3.016	3.209	3.409	3.609	3.993	4.212
				7	1.415	1.546	1.84	2.015	2.19	2.365	2.546	2.734	2.921	3.121	3.498
				8	1.804	1.941	2.216	2.398	2.567	2.728	2.897	3.117	3.278	3.453	3.635	4.125	4.295	4.483	4.725
				9	2.169	2.318	2.588	2.769	2.932	3.113	3.314	3.501	3.669	4.103	4.284	4.478	4.634
				10	1.742	1.88	2.167	2.33	2.505	2.679	2.842	3.262	3.45	3.643	3.839	4.019
				11	1.508	1.652	2.073	2.254	2.423	2.61	2.804	3.01	3.405	3.605	3.81	4.018	4.225	4.407	4.606
				12	1.471	1.609	1.903	2.06	2.253	2.416	2.598	2.804	3.262	3.443	3.643
				13	1.621	1.765	2.028	2.185	2.346	2.515	2.703	2.897	3.078	3.542	3.736	3.912	4.106
				14	1.892	2.037	2.306	2.475	2.65	2.825	3.012	3.187
				15	1.345	1.482	1.752	1.921	2.077	2.252	2.415	2.621	2.808	3.04	3.208
				16	1.754	1.898	2.167	2.342	2.511	2.68	2.874	3.074	3.249	3.651	3.833	4.02
				17	1.364	1.508	1.809	1.971	2.158	2.327	2.508	2.734	2.933	3.114	3.308
				18	1.735	1.904	2.198	2.367	2.536	2.717	2.905	3.086	3.267	3.474	3.674	3.874	4.59
				19	1.603	1.752	2.034	2.203	2.366	2.547	2.728	2.929	3.16	3.353	3.553	3.741	4.2	4.393	4.599	4.794
				20	1.704	1.867	2.299	2.468	2.681	2.862	3.043	3.477	3.664	3.86	4.229	4.466
				21	1.508	1.653	1.934	2.103	2.271	2.459	2.646	2.833	3.015	3.203	3.635	3.86
				22	1.514	1.676	1.952	2.127	2.29	2.471	2.734	2.909	3.104	3.304	3.743	3.95	4.163
				23	1.746	1.891	2.481	2.663	2.831	3.025	3.225	3.426	3.619	4.142	4.347	4.585	4.786
				24	1.791	1.936	2.343	2.525	2.687	2.9	3.075	3.584	3.772	4.268	4.425	4.632
				25	1.906	2.061	2.344	2.525	2.688	2.869	3.044	3.25	3.854
				26	1.78	1.911	2.193	2.361	2.536	2.711	2.886	3.269	3.721	3.916
				27	1.722	1.885	2.154	2.323	2.491	2.654	2.835	3.029	3.21	3.404	3.61	3.824	3.999	4.205	4.405
				28	2.175	2.313	2.791	2.952	3.127	3.309	3.496	4.157	4.376	4.563	4.776
				29	1.533	1.671	1.947	2.116	2.273	2.448	2.647	2.848	3.236	3.431	3.643	4.083	4.276	4.489
				30	1.363	1.501	1.782	1.951	2.114	2.295	2.496	2.677	2.877	3.328	3.528	3.729	3.911
				31	1.823	1.967	2.243	2.424	2.593	2.767	2.961	3.148	3.349	3.536	3.73	3.925
				32	1.284	1.432	1.713	1.87	2.058	2.389	2.558	2.752	2.952	3.146	3.352	3.546	4.063	4.262
				33	1.59	1.728	2.016	2.185	2.359	2.535	2.716	2.923	3.11	3.329	3.75	3.951	4.138
				34	1.527	1.684	1.972	2.159	2.347	2.522	2.709	2.898	3.091	3.536	3.73	3.918	4.37	4.57	4.795
				35	1.546	1.685	1.96	2.129	2.31	2.479	2.692	2.88	3.268	3.48	3.699	4.127	4.334
				36	1.666	1.804	2.086	2.255	2.424	2.611	2.792	2.992	3.419	3.619	3.811	4.272	4.466	4.685
				37	1.483	1.627	1.902	2.071	2.234	2.415	2.609	2.808	3.034	3.215	3.428	3.634	4.087	4.281	4.701
				38	1.54	1.715	1.991	2.172	2.341	2.704	3.1	3.3	3.67	3.89	4.229	4.441
				39	1.817	1.973	2.425	2.624	2.793	2.982	3.157	3.326	3.784	3.979	4.191
				40	1.596	1.74	2.028	2.203	2.385	2.585	2.747	2.973	3.167	3.374	3.581	3.81
				41	1.635	1.779	2.067	2.242	2.411	2.593	2.792	2.999	3.199	3.752	3.952
				42	1.204	1.394	1.544	1.826	1.989	2.163	2.358	2.558	2.751	3.411	3.585	3.792
				43	1.539	1.689	1.978	2.171	2.34	2.515	2.715	3.124	3.853	4.059
				44	1.773	1.911	2.18	2.349	2.511	2.694	2.875	3.062	3.256	3.45	4.677
				45	1.621	1.771	2.028	2.203	2.372	2.572	2.754	3.143	3.349	3.6	3.769	3.957
				46	1.59	1.722	1.998	2.161	2.336	2.699	2.874	3.484	3.665	4.03
				47	1.672	1.81	2.086	2.248	2.417	2.819
				48	1.54	1.691	2.13	2.305	2.474	2.655	2.875	3.062	3.45	3.657	4.053	4.253
				49	1.521	1.658	2.098	2.267	2.448	2.622	2.823	3.029	3.242	3.712	3.875	4.289	4.47
				50	1.936	2.111	2.525	2.7	2.868	3.05	3.23	3.425	3.878	4.09	4.289	4.648
				51	-2.4	-2.212	1.42	1.558	1.846	2.021	2.196	2.371	2.766	2.948	3.135	3.329	3.81	3.97	4.157
				52	2.261	2.416	2.997	3.163	3.355	3.769	3.962	4.19
				53	1.579	1.746	2.185	2.377	2.587	2.789	3.192	3.407	4.282	4.486
				54	1.455	1.608	1.899	2.078	2.256	2.472	2.906	3.097	3.332	3.813	4.006
				55	1.689	1.868	2.313	2.667	2.883	3.123	3.314	3.716	3.964	4.509	4.762
				56	1.691	1.839	2.124	2.308	2.5	2.697	2.92	3.16	3.358	3.891	4.077
				57	1.933	2.087	2.396	2.574	2.753	2.939	3.173	3.383	3.587	4.22	4.424
				58	1.572	1.721	2.022	2.223	2.41	2.636	2.817	3.299	3.5	3.756
				59
				60	1.402	1.546	2.029	2.217	2.417	2.881	3.069	3.244	3.639	4.054	4.291	4.643
				61	1.267	1.489	1.639	1.927	2.128	2.289	2.458	2.652	3.103	3.298	3.504	3.988	4.183	4.37	4.797
				62	1.565	1.709	2.01	2.204	2.379	2.573	2.793	3.005	3.193	3.399	3.612	4.102	4.308	4.521
				63	1.609	1.747	2.041	2.217	2.404	2.591	2.817	3.03	3.5	3.693	3.964	4.145	4.382
				64	1.459	1.603	1.89	2.067	2.234	2.417	2.616	2.829	3.175	3.351	3.55	3.756	4.108	4.32	4.729
				65	1.307	1.458	1.74	1.909	2.077	2.258	2.439	2.627	3.073	3.292
				66	1.516	1.66	1.948	2.123	2.292	2.504	2.697	2.885	3.129	3.311	3.939	4.133	4.333	4.54
				67	1.609	1.766	2.035	2.203	2.385	2.573	2.962	3.161	3.367	3.592	4.228	4.402	4.603
				68	1.522	1.677	2.147	2.336	2.505	2.692	2.924	3.143	4.306	4.506	4.694
				69	1.824	1.985	2.255	2.43	2.605	2.792	2.98	3.205	3.398	3.605	4.077	4.277
				70	1.729	1.866	2.136	2.311	2.48	2.667	2.892	3.075	3.268	3.758	3.934	4.135	4.605
				71	1.924	2.073	2.38	2.713	2.914	3.101	3.295	3.526	3.745	3.953
				72	1.301	1.439	1.727	1.883	2.065	2.252	2.439	2.64	2.859	3.198	3.366	3.585	3.956	4.168	4.733
				73	1.421	1.584	1.866	2.047	2.222	2.435	2.63	2.867	3.067	3.292	3.485	4.737
				74	2.031	2.17	2.451	2.633	2.814	3.221	3.755	3.943	4.785
				75	2.484	2.621	3.017	3.217	3.374	3.593	3.78	4.171	4.358	4.583
				76	1.273	1.432	1.714	1.896	2.064	2.252	2.446	2.652	2.883	3.102	3.32	4.157	4.381
				77	1.691	1.841	2.123	2.304	2.498	2.692	2.88	3.175	3.374	3.889	4.077
				78	1.26	1.47	1.608	1.883	2.071	2.24	2.44	2.627	3.142	3.318	3.811	4.191	4.409	4.628
				79	1.483	1.615	2.049	2.242	2.405	2.598	2.787	2.967	3.192	3.795	3.997	4.43	4.605
				80	1.73	1.891	2.161	2.349	2.518	2.737	2.912	3.616	3.823	4.022
				81	1.754	1.917	2.192	2.524	2.718	2.899	3.074	3.299	3.954	4.136	4.593
				82	1.634	1.785	2.079	2.266	2.424	2.624	2.837	3.031	3.69	3.866
				83	1.596	1.74	2.022	2.191	2.353	2.754	2.961	3.469	3.657	3.846
				84	1.37	1.496	1.765	1.916	2.084	2.46	2.648	3.282	3.469	3.67	3.858
				85	1.471	1.62	1.896	2.078	2.247	2.428	2.911	3.099	3.292
				86	1.527	1.684	1.972	2.154	2.31	2.497	2.892	3.495	3.689	3.909	4.298	4.523
				87	1.616	1.754	2.048	2.242	2.411	2.813	3.234	3.427	3.86
				88	1.729	1.873	2.324	2.519	2.694	2.901	3.088	3.585	3.772	4.791
				89	1.465	1.622	1.903	2.091	2.266	2.655	3.07	3.747	3.942
				90	1.472	1.628	1.91	2.091	2.26	2.454	2.692	3.094	3.325	3.519	3.718	4.203	4.409	4.616
				91	1.44	1.566	1.859	2.047	2.228	2.41	2.806	2.999	3.52	3.695	3.896
				92	1.716	1.853	2.142	2.311	2.498	2.698	3.175	3.394	3.891	4.066
				93	1.432	1.57	1.84	2.034	2.196	2.553	3.062	3.25	3.437	3.795	4.009	4.399
				94	1.83	1.979	2.261	2.437	2.606	2.831	3.018	3.772	3.974
				95	1.364	1.533	1.821	1.99	2.171	2.366	2.767	2.961	3.462	3.663
				96	1.351	1.496	1.791	1.96	2.134	2.322	2.541	2.741	2.96	3.368	3.562
				97	2.786	2.936	3.211	3.38	3.555	3.774	3.962	4.571	4.734
				98	1.298	1.457	1.739	1.914	2.095	2.296	2.471	2.665	3.072	3.291	3.498	3.975	4.164	4.357
				99	1.26	1.444	1.583	1.87	2.045	2.228	2.415	2.873	3.06	3.5
				100	1.44	1.596	1.89	2.078	2.247	2.447	2.837	3.27	3.463
				101	1.672	1.829	2.117	2.292	2.473	2.894	3.133	3.346	3.961	4.161	4.368
				102	1.635	1.797	1.96	2.129	2.347	2.547	2.76	2.936	3.117	3.764	3.959	4.524	4.755
				103	1.502	1.653	2.097	2.286	2.473	2.881	4.233	4.39
				104	1.534	1.696	1.984	2.147	2.341	2.516	2.716	2.922	3.173	3.373	3.586	4.34	4.558	4.771
				105	1.427	1.59	2.042	2.217	2.38	2.561	2.975
				106
				107	1.911	2.067	2.355	2.525	2.706	3.152	3.339
				108	1.975	2.112	2.539	2.859	3.254	3.449	3.877	4.089
				109	1.722	1.873	2.154	2.348	2.523	2.937	3.125	3.318	3.739	3.947
				110	1.54	1.703	1.997	2.311	2.498	2.675	2.862	3.263	3.476	4.287	4.518
				111	1.642	1.779	2.224	2.413	2.582	2.775	2.963	3.383	3.603	3.784	4.212	4.43
				112	1.622	1.759	2.048	2.242	2.405	2.832	3.001	3.188	3.684	3.872
				113	1.413	1.552	1.853	2.028	2.221	2.441	2.824	3.407	3.608
				114	1.628	1.765	2.06	2.229	2.392	2.58	2.975	3.162	4.125	4.294
				115	1.653	1.798	2.085	2.273	2.435	2.844	3.038	3.243	3.463	3.941	4.122
				116	1.546	1.703	1.991	2.166	2.335	2.529	2.95	3.125	3.3	3.507	4.255	4.474
				117	1.28	1.432	1.708	1.883	2.058	2.447	2.648	2.853	3.35	3.544
				118	1.351	1.501	1.783	1.958	2.127	2.314	2.502	2.903	3.11	3.323	4.6	4.787
				119	1.709	1.865	2.172	2.353	2.528	2.717	3.194	3.388	4.06	4.278
				120	2.232	2.377	2.671	2.84	3.009	3.234	3.421	3.994
				121	1.61	1.766	2.048	2.223	2.424	2.623	2.836	3.275	3.462	3.65	3.965	4.178
				122	1.622	1.765	2.047	2.228	2.397	2.798	2.987	3.961	4.149
				123	1.484	1.634	1.922	2.273	2.612	3.033
				124	1.596	1.735	2.155	2.475	2.864	3.241	3.81	4.001
				125	1.578	1.722	2.01	2.185	2.354	2.535	2.736	2.937	3.413	3.612	4.173	4.361	4.768
				126	1.679	1.816	2.098	2.273	2.454	2.642	2.837	3.031	3.502	4.174	4.362
				127	1.54	1.702	1.997	2.172	2.347	2.761	3.339	3.552	4.011
				128	3.276	3.432	3.727	3.903	4.079	4.304	4.503
				129	1.804	1.966	2.254	2.443	2.618	2.868	3.05	3.476	3.658	4.067
				130	1.346	1.495	1.796	1.971	2.183	2.365	2.779	3.413	3.595	4.148	4.33	4.53
				131	1.616	1.772	2.066	2.255	2.43	2.831	3.522	4.125	4.338
				132	2.716	2.866	3.154	3.329	3.504	3.964
				133	1.415	1.552	1.847	2.022	2.197	2.392	2.573	3.019	3.483	3.671
				134	1.484	1.64	1.934	2.123	2.292	2.711
				135	1.754	1.898	2.18	2.361	2.536	2.963	3.566
				136	1.26	1.458	1.59	1.884	2.083	2.252	2.453	2.665	2.878	3.462	4.142
				137	1.667	1.823	2.104	2.274	2.443	2.819	3.209
				138	1.578	1.716	1.998	2.154	2.323	2.511	2.68	3.101	3.881	4.068
				139	1.192	1.358	1.502	1.79	1.991	2.153	2.397	2.566	2.779	2.973	3.834	4.021	4.788
				140	1.552	1.691	1.998	2.161	2.366	2.994	3.188	3.552	3.752
				141	1.285	1.772	1.94	2.215	2.392	2.56	2.962	3.143
				142	1.229	1.407	1.557	1.864	2.209	2.44	2.616	3.055	3.224	3.449
				143	1.292	1.426	1.847	2.046	2.203	2.592
				144	2.937	3.081	3.394	3.613	3.782	3.977	4.184
				145	1.774	1.917	2.2	2.381	2.55	2.737	3.12
				146	1.578	1.715	2.004	2.179	2.366	2.56	2.748	3.136	3.325	3.688
				147	1.621	1.772	2.072	2.259	2.448	2.661	2.854	3.337	3.513	3.971	4.204
				148	1.268	1.452	1.577	1.86	2.041	2.234	2.623	3.352	3.552	3.974
				149	1.559	1.702	1.978	2.16	2.329	2.573	2.723	3.138	3.307	3.771	3.991	4.374
				150	1.836	1.986	2.262	2.443	2.606	3.019	3.195	3.565
				151	1.49	1.621	1.909	2.266	2.625	3.473	3.642
				152	1.622	1.778	2.065	2.234	2.403	2.792	3.282	3.457
				153	1.622	1.777	2.085	2.26	2.441	2.648	2.835
				154
				155	1.91	2.061	2.342	2.517	2.699	2.95	3.125	3.325	3.513	3.732	3.92
				156	1.527	1.671	1.965	2.134	2.315	2.534	2.717
				157	1.307	1.445	1.726	1.895	2.07	2.259	2.666	3.194
				158	1.458	1.602	1.903	2.096	2.278	2.504	2.691	3.187	3.374
				159	1.44	1.578	1.872	2.047	2.228	2.41	2.61	2.86	3.042
				160	1.565	1.704	2.004	2.186	2.367	2.574	2.774	3.345	3.545
				161	1.654	1.811	2.086	2.293	2.468	2.869	3.07
				162	1.603	1.759	2.054	2.241	2.41	2.61
				163	2.068	2.224	2.658	2.839	3.008	3.252	3.44
				164	1.628	1.773	2.06	2.381	2.744
				165	1.768	1.911	2.186	2.525	2.751	2.927
				166	2.923	3.086	3.381	3.568	3.731	4.045	4.227
				167	1.483	1.621	1.903	2.078	2.253	2.459	2.886
				168	1.923	2.08	2.368	2.713	3.152	3.548
				169	1.76	1.916	2.205	2.556	3.002
				170	2.024	2.18	2.475	2.662	2.863	3.183	3.364
				171	1.464	1.608	1.908	2.084	2.272	2.447	2.873	3.08	3.299
				172	1.496	1.634	1.947	2.141	2.334	2.711
				173	2.891	3.054	3.323	3.656	4.096
				174	1.338	1.483	1.784	1.977	2.158	2.517
				175	1.842	1.998	2.299	2.644	2.838	3.013	3.428
				176	1.452	1.584	2.036	2.217	2.424	2.655	2.861	3.319	3.513	3.89
				177	1.578	1.715	2.015	2.191	2.372	2.566	3.496	3.684
				178	1.59	1.729	2.023	2.381	3.285	3.486	3.81	4.202	4.415
				179	1.072	1.229	1.419	1.551	1.845	2.026	2.208	2.804	2.973
				180	2.006	2.161	2.456	2.782	3.14
				181	1.421	1.577	1.865	2.053	2.24	2.435	2.843
				182	1.339	1.489	1.771	1.952	2.133	2.516	3.302	3.483
				183	1.654	1.797	2.092	2.273	2.467	2.831	3.031
				184	1.628	1.784	2.054	2.229	2.403	2.572	2.766	2.978	3.178	3.391
				185	1.956	2.1	2.388	2.575	2.75
				186	1.314	1.452	1.733	1.921	2.097	2.328	2.516
				187
				188	3.038	3.187	3.469	3.783	4.111
				189	1.552	1.689	1.978	2.159	2.34	2.521	2.991	3.179
				190	1.628	1.765	2.073	2.26	2.441	2.66	2.842	3.237
				191	2.308	2.457	2.746	3.072	3.309	3.491
				192	1.571	1.728	2.041	2.235	2.422	2.837
				193	1.88	2.018	2.312	2.507	2.688	3.077
				194	1.351	1.496	1.784	1.965	2.146	2.573
				195	1.502	1.64	2.11	2.311	2.504	2.875
				196	1.785	1.924	2.205	2.393	2.587	2.781	2.981	4.434	4.628
				197	1.326	1.47	1.776	1.958	2.152	2.345	2.552	2.752
				198	1.09	1.272	1.432	1.587	1.881	2.056	2.245	2.671	2.847
					Lick time
	No-reward trials		Trial number	1	1.279	1.451	1.626	2.109	2.302
				2
				3	3.529	3.685	3.848	4.2	4.429	4.592
				4
				5
				6
				7	1.855	2.017
				8
				9
				10
				11
				12
				13
				14
				15
				16
				17
				18
				19
				20	2.213
				21
				22
				23
				24	1.66
				25
				26	4.598	4.798
				27
				28	2.509	3.106	3.275	3.436
				29
				30
				31
				32
				33
				34
				35
				36	2.012	2.205	2.526	2.718	3.064	3.257
				37	1.91
				38
				39
				40
				41
				42	2.439	3.533
				43
				44
				45	1.83	2.558	2.733	3.191	3.416
				46
				47
				48
				49
				50
				51	2.466	2.645	2.854	3.133	3.402	3.748
				52	2.08
				53	-2.714	-2.579	-2.425	-2.234	1.386	1.889
				54	4.583
				55
				56
				57
				58
				59
				60
				61
				62
				63	1.439	1.622	1.784	1.978	2.165	2.353
				64
				65
				66
				67
				68
				69
				70
				71	2.25	2.683
				72
				73
				74
				75
				76
				77
				78
				79
				80
				81
				82
				83
				84
				85
				86
				87	1.836	2.029
				88
				89
				90
				91
				92
				93
				94
				95
				96	1.773	1.954	2.117	2.31	2.511
				97
				98
				99	0.072	0.247	0.434	0.603	0.79	0.978	1.171	1.38	1.8	2.013	2.352
				100
				101
				102
				103
				104
				105
				106
				107	1.254	1.42	1.583	1.784	2.045	2.226
				108
				109
				110
				111
				112
				113
				114
				115
				116
				117
				118	1.703
				119
				120	2.043	2.199	2.4	2.588	2.776	3.139
				121
				122	2.138	2.489	2.671	2.877	3.102	3.478
				123
				124
				125	1.9	4.17	4.351	4.533	4.708
				126	2	2.175
				127
				128
				129
				130
				131
				132	1.307
				133	2.106	2.496
				134
				135	1.565	1.746
				136
				137
				138
				139
				140	2.169	2.356
				141
				142	1.298	1.496
				143
				144	1.292	1.47	1.853	2.084	2.278	2.605
				145
				146
				147
				148	2.484
				149
				150
				151	2.892	3.08	3.293
				152
				153
				154	3.497
				155	1.866	2.029	2.424	2.624	2.837	3.187
				156
				157
				158
				159	1.71	1.898	2.092	2.347
				160
				161
				162
				163
				164
				165
				166
				167
				168
				169
				170
				171
				172
				173
				174
				175
				176
				177
				178
				179
				180
				181	1.665	2.068
				182	1.571	1.765
				183
				184
				185
				186	2.307
				187
				188
				189
				190
				191
				192	2.263	2.446
				193
				194
				195
				196
				197
				198
				199
				200	1.93

## Sheet: Fig. 1d
	Correct rate
		Day 1	Day 2	Day 3	Day 4	Day 5	Day 6	Day 7	Day 8
	Mouse 1	0.542105	0.510029	0.506061	0.765217	0.915
	Mouse 2	0.64375	0.564706	0.807792
	Mouse 3	0.52	0.665753	0.725	0.85
	Mouse 4	0.529032	0.530612	0.53	0.753333	0.79402	0.851429
	Mouse 5	0.753333	0.8575
	Mouse 6	0.55	0.540476	0.6725	0.578125	0.663333	0.703333	0.843333
	Mouse 7	0.558696	0.735556	0.876667
	Mouse 8	0.5325	0.47	0.551648	0.624691	0.6	0.581081	0.646409	0.8
	Mouse 9	0.496667	0.466667	0.5525	0.827586
	Mouse 10	0.77	0.972
	Mouse 11	0.653333	0.925
	Mouse 12	0.776667	0.84106
	Mouse 13	0.72	0.912
	Mouse 14	0.697143	0.878125
	Mouse 15	0.654286	0.793333	0.973333
	Mouse 16	0.6	0.827778
	Mouse 17	0.547368	0.6175	0.75	0.89
	Mouse 18	0.827243
	Mouse 19	0.685714	0.768571	0.728814	0.833333
	Mouse 20	0.676712	0.805714

## Sheet: Fig. 1e
		Correct rate
	Day 1	0.52	0.46	0.36	0.4	0.52	0.6	0.56	0.72
	Day 2	0.64	0.68	0.76	0.86	0.86	0.86	0.98
	Day 3	0.54	0.66	0.84	0.88	0.9	0.8
	Day 4	0.92	1	0.96	1	0.98
	Day 5	0.24	0.26	0.42	0.48	0.34	0.56	0.5	0.52	0.54	0.6
	Day 6	0.66	0.48	0.54	0.56	0.66	0.54	0.68	0.84
	Day 7	0.78	0.84	0.82	1	0.92	0.96
	Day 8	0.22	0.4	0.56	0.5	0.44	0.48	0.5	0.62	0.44
	Day 9	0.46	0.46	0.44	0.52	0.46	0.54	0.48
	Day 10	0.42	0.36	0.56	0.6	0.8	0.9	0.88	1
	Day 11	0.36	0.46	0.44	0.58	0.54	0.58	0.56	0.62
	Day 12	0.48	0.64	0.68	0.58	0.6	0.7	0.82
	Day 13	0.8	0.94	0.94	1	0.9	0.8
	Day 19	0.56	0.64	0.76	0.9	0.98
	Day 20	0.7	0.92	0.94	0.94	1	0.9
	Day 21	0.86	0.98	0.96	0.98	0.98	0.96	0.94
		Hit rate
	Day 1	0.962963	0.947368	0.933333	1	0.8	0.875	0.875	0.68
	Day 2	1	1	1	1	1	1	1
	Day 3	1	1	1	1	1	1
	Day 4	1	1	1	1	1
	Day 5	0	0.27027	0.65625	0.52381	0.216216	0.666667	0.789474	0.818182	0.9	0.96
	Day 6	0.952381	0.8125	1	1	1	0.947368	0.95	1
	Day 7	1	1	1	1	1	1
	Day 8	0.0714286	0.633333	0.904762	0.913043	0.823529	1	0.954545	0.916667	0.75
	Day 9	0.941176	0.777778	0.928571	0.892857	0.863636	0.875	0.869565
	Day 10	0.875	1	1	0.869565	1	0.954545	1	1
	Day 11	0.583333	0.923077	0.526316	0.791667	0.9	0.863636	0.730769	0.958333
	Day 12	0.777778	0.958333	0.958333	0.84	0.913043	0.961538	0.884615
	Day 13	1	1	1	1	1	1
	Day 19	0.952381	0.96	0.875	1	0.964286
	Day 20	1	1	1	1	1	0.833333
	Day 21	1	1	1	1	1	0.962963	0.909091
		Correct rejection rate
	Day 1	0	0.16129	0.114286	0.142857	0.333333	0.346154	0.269231	0.76
	Day 2	0.37931	0.483871	0.571429	0.681818	0.75	0.708333	0.956522
	Day 3	0.28125	0.37037	0.724138	0.769231	0.807692	0.583333
	Day 4	0.846154	1	0.904762	1	0.96
	Day 5	0.461538	0.230769	0	0.448276	0.692308	0.461538	0.322581	0.285714	0.3	0.24
	Day 6	0.448276	0.323529	0.206897	0.3125	0.32	0.290323	0.5	0.636364
	Day 7	0.607143	0.666667	0.666667	1	0.84	0.916667
	Day 8	0.409091	0.05	0.310345	0.148148	0.242424	0.235294	0.142857	0.346154	0.233333
	Day 9	0.212121	0.28125	0.25	0.0454545	0.142857	0.230769	0.148148
	Day 10	0.205882	0.2	0.266667	0.37037	0.615385	0.857143	0.75	1
	Day 11	0.153846	0.297297	0.387097	0.384615	0.3	0.357143	0.375	0.307692
	Day 12	0.3125	0.346154	0.423077	0.32	0.333333	0.416667	0.75
	Day 13	0.6	0.857143	0.892857	1	0.8	0.615385
	Day 19	0.275862	0.32	0.653846	0.807692	1
	Day 20	0.423077	0.826087	0.857143	0.888889	1	0.961538
	Day 21	0.72	0.96	0.931034	0.954545	0.964286	0.956522	0.964286

## Sheet: Fig. 1f
	An example					Group summary
	Trial	Correct rate					Light	Dark
	1-25	0.68				Mean	0.848849	0.857266
	26-50	1				SEM	0.030781	0.0342073
	51-75	1
	76-100	1
	101-125	0.96				Data points	Light	Dark
	126-150	0.96				Mouse 1	0.759556	0.743333
	151-175	0.96				Mouse 2	0.875	0.9
	176-200	0.96				Mouse 3	0.925	0.945
	201-225	0.92				Mouse 4	0.694412	0.675
	226-250	1				Mouse 5	0.806667	0.854211
	251-275	0.92				Mouse 6	0.937724	0.916897
	275-300	0.96				Mouse 7	0.913333	0.9
	301-325	0.96				Mouse 8	0.879099	0.923684
	326-350	0.88
	351-375	0.92
	376-400	1

## Sheet: Fig. 1g
	Individual traces
	Before 72-h break	Mouse 1	0.94	0.92	0.82	0.86	0.88				After 72-h break	Mouse 1	0.88	0.84	0.8	0.84	0.9
		Mouse 2	0.72	0.86	0.84	0.86	0.8					Mouse 2	0.7	0.78	0.88	1
		Mouse 3	0.94	0.96	0.98	0.98	0.98	0.98				Mouse 3	0.96	0.9	0.96	0.96
		Mouse 4	0.92	0.86	0.94	1	1	1				Mouse 4	0.88	0.92	1	1	0.92
		Mouse 5	0.78	1	0.94							Mouse 5	0.78	1	0.98
		Mouse 6	0.76	0.88	0.82	0.88	0.84	0.84	0.94			Mouse 6	0.9	0.92	0.94	0.86	0.9	0.96	0.96
		Mouse 7	0.72	0.82	0.74	0.8	0.72	0.74				Mouse 7	0.7	0.88	0.88	0.74	0.92	0.82
	Group summary
		0 h	72 h
	Mean	0.873821	0.888354
	SEM	0.0288063	0.0175432
	Data points	0 h	72 h
	Mouse 1	0.882759	0.865517
	Mouse 2	0.809524	0.844444
	Mouse 3	0.97	0.934694
	Mouse 4	0.953333	0.944
	Mouse 5	0.894737	0.886486
	Mouse 6	0.851429	0.92
	Mouse 7	0.754967	0.823333

## Sheet: Fig. 1h
	Individual traces
	Before reversal	Mouse 1	0.86	0.98	0.96	0.96	0.78	0.94			After reversal	Mouse 1	0.26	0.4	0.44	0.44	0.58	0.6	0.54
		Mouse 2	0.92	1	0.96	1	0.98					Mouse 2	0.24	0.26	0.42	0.48	0.34	0.56	0.5	0.52	0.54	0.6
		Mouse 3	0.84	0.92	1	0.96	1					Mouse 3	0.08	0.08	0.08	0.26	0.38	0.52	0.46	0.58	0.82
		Mouse 4	0.94	1	0.86	1	0.98	0.92				Mouse 4	0.32	0.4	0.44	0.54	0.6	0.46
		Mouse 5	0.82	0.92	0.82	0.94	0.94	0.94				Mouse 5	0.32	0.32	0.42	0.46	0.4	0.46
		Mouse 6	0.88	0.86	0.9	0.94						Mouse 6	0.14	0.44	0.4	0.3	0.4	0.46
		Mouse 7	0.86	0.98	0.86	0.88	0.92	0.92				Mouse 7	0.2	0.34	0.42	0.34	0.56	0.46
		Mouse 8	0.96	0.96	0.98	0.98	0.98					Mouse 8	0.14	0.34	0.52	0.46	0.56	0.5
	Group summary
		0 h	72 h
	Mean	0.94	0.2675
	SEM	0.0159239	0.0304578
	Data points	0 h	72 h
	Mouse 1	0.86	0.33
	Mouse 2	0.99	0.25
	Mouse 3	0.98	0.08
	Mouse 4	0.95	0.36
	Mouse 5	0.94	0.32
	Mouse 6	0.9	0.29
	Mouse 7	0.92	0.27
	Mouse 8	0.98	0.24

## Sheet: Fig. 2c
		Control	Muscimol	Saline
	Correct rate	0.84	0.56	0.78
		1	0.56	0.98
		0.96	0.54	0.96
		0.96	0.46	0.92
		0.96	0.6	0.9
		0.94	0.52	0.94
		0.92	0.6	1
		0.96
Time to 1st lick		Control		Muscimol		Saline
		Correct	Incorrect	Correct	Incorrect	Correct	Incorrect
	Trial 1		1.027	0.84		0.876
	Trial 2	1.523					0.924
	Trial 3			0.803		1.141
	Trial 4						2.996
	Trial 5		1.686
	Trial 6	1.368				1.047
	Trial 7	1.044			1.039
	Trial 8	0.689
	Trial 9		0.713			1.187
	Trial 10	1.087
	Trial 11	0.895				0.979
	Trial 12			0.956			1.009
	Trial 13		0.855
	Trial 14				1.366
	Trial 15				0.908	1.088
	Trial 16	0.962				0.982
	Trial 17	0.988			1.446	0.914
	Trial 18				0.899
	Trial 19
	Trial 20	0.991				1.01
	Trial 21	0.896
	Trial 22						0.797
	Trial 23	0.838				1.079
	Trial 24		1.599	1.1		0.872
	Trial 25			0.133
	Trial 26				0.523
	Trial 27	0.893				0.98
	Trial 28			2.139
	Trial 29						3.518
	Trial 30	1.041		0.47
	Trial 31	0.973		1.431		1.228
	Trial 32	1.036
	Trial 33				0.549
	Trial 34				0.87	0.918
	Trial 35	1.118		3.133
	Trial 36			1.831		0.887
	Trial 37			0.914		0.832
	Trial 38					1.074
	Trial 39	1.094		0.72
	Trial 40	1			1.188
	Trial 41			0.075			1.848
	Trial 42				0.379	0.947
	Trial 43				0.035
	Trial 44	1.688
	Trial 45	1.25		1.165		0.986
	Trial 46	0.869		0.046		1.022
	Trial 47			0.693			0.773
	Trial 48	1.017			0.404
	Trial 49	0.787		0.042
	Trial 50					0.731
	Trial 51	0.896				0.704
	Trial 52			0.373
	Trial 53			0.423
	Trial 54	1				0.841
	Trial 55	0.866			1.496
	Trial 56	0.708
	Trial 57
	Trial 58					1.196
	Trial 59					0.833
	Trial 60	0.982
	Trial 61
	Trial 62	0.88		3.457		1.11
	Trial 63
	Trial 64	1.139			2.442	0.987
	Trial 65	1.047			2.494
	Trial 66	0.938		1.355		1.178
	Trial 67				0.138
	Trial 68					1.169
	Trial 69	0.998				0.836
	Trial 70	0.785			1.865	1.142
	Trial 71	0.844			1.397
	Trial 72			1.961		0.918
	Trial 73	1.18
	Trial 74
	Trial 75	0.826			1.627
	Trial 76					0.999
	Trial 77				2.37
	Trial 78			0.497		0.985
	Trial 79	0.974			1.38
	Trial 80			1.942		1.118
	Trial 81	0.825			1.141	0.967
	Trial 82	0.988		1.904		1.006
	Trial 83	0.735		0.928
	Trial 84					1.225
	Trial 85					1.358
	Trial 86	0.947
	Trial 87
	Trial 88					0.908
	Trial 89	0.944
	Trial 90					0.994
	Trial 91	1.287		2.229		0.764
	Trial 92	0.778		1.862
	Trial 93
	Trial 94	1.001
	Trial 95	1.232		0.818		0.946
	Trial 96
	Trial 97				0.101
	Trial 98			1.285
	Trial 99	1.168				0.984
	Trial 100
	Trial 101			2.546
	Trial 102	1.108		0.827
	Trial 103	1.071			1.88	1.188
	Trial 104	0.803				1.024
	Trial 105			0.165		0.958
	Trial 106	0.92
	Trial 107	0.936			0.317	1.076
	Trial 108
	Trial 109					0.988
	Trial 110	1.04				0.829
	Trial 111			2
	Trial 112	1.01
	Trial 113	0.853
	Trial 114					1.186
	Trial 115	0.939			3.002
	Trial 116					1.088
	Trial 117	0.854			0.06
	Trial 118			0.865		1.149
	Trial 119			1.053		0.847
	Trial 120			1.248
	Trial 121				0.964	1.204
	Trial 122	0.729				0.773
	Trial 123			1.066		1.014
	Trial 124				1.317
	Trial 125	1.305		1.133		1.008
	Trial 126					1.014
	Trial 127				0.04	1.272
	Trial 128	0.922		0.141
	Trial 129	1.184				1.171
	Trial 130			1.068
	Trial 131	1		1.399
	Trial 132					0.905
	Trial 133					0.986
	Trial 134		0.969
	Trial 135	1.017			1.087	0.919
	Trial 136	0.9			0.157
	Trial 137	0.918		2.203
	Trial 138				0.334
	Trial 139	1.044		2.612		1.159
	Trial 140				0.032
	Trial 141	0.932			1.488	0.989
	Trial 142			0.337		0.936
	Trial 143	1.103		0.331
	Trial 144	0.963				0.889
	Trial 145	1.072		1.216
	Trial 146			1.577			1.083
	Trial 147	1.114			0.435
	Trial 148			1.305
	Trial 149				0.894	0.893
	Trial 150	1.081			1.435	0.822
	Trial 151	0.94				1.121
	Trial 152			1.422
	Trial 153					0.899
	Trial 154	0.994
	Trial 155	0.834			1.551
	Trial 156				0.703	1.334
	Trial 157				2.846	0.863
	Trial 158
	Trial 159	1.024				1.127
	Trial 160				2.074	0.921
	Trial 161	0.949			1.114
	Trial 162			0.975		1.106
	Trial 163	0.977			0.056
	Trial 164	1.112		1.426		0.227
	Trial 165
	Trial 166	1.141			0.898		0.885
	Trial 167				1.3	1.184
	Trial 168	0.938			2.647	0.831
	Trial 169			1.34
	Trial 170				2.195
	Trial 171			1.386		1.052
	Trial 172	1.357
	Trial 173	0.918		2.835
	Trial 174					1.136
	Trial 175				2.924
	Trial 176	1.037				0.988
	Trial 177
	Trial 178	1.069
	Trial 179		0.892
	Trial 180					0.888
	Trial 181
	Trial 182	1.051				0.931
	Trial 183				1.916		1.035
	Trial 184	1.1				1.033
	Trial 185	0.893		0.074		0.946
	Trial 186					0.889
	Trial 187			1.113
	Trial 188	1.195				0.782
	Trial 189			1.414		0.895
	Trial 190	1.04					2.96
	Trial 191			1.075		0.976
	Trial 192				0.563
	Trial 193	1.045			1.854	0.799
	Trial 194	0.989				0.887
	Trial 195	0.882				0.986
	Trial 196				1.396
	Trial 197					1.009
	Trial 198						0.921
	Trial 199	1.34
	Trial 200					0.995
	Trial 201			1.98		0.944
	Trial 202	3.01
	Trial 203					1.445
	Trial 204	0.966
	Trial 205					1.017
	Trial 206			1.724
	Trial 207	0.996			1.292	1.33
	Trial 208	0.953		1.049
	Trial 209			1.596
	Trial 210	0.922		0.057			1.373
	Trial 211	1.284				1.02
	Trial 212
	Trial 213	1.077			1.161
	Trial 214		0.923			1.054
	Trial 215					1.336
	Trial 216	0.995
	Trial 217				1.119
	Trial 218	1.054		1.418
	Trial 219
	Trial 220			0.201
	Trial 221				1.099	1.077
	Trial 222	1.187		1.193
	Trial 223	1.029				1.02
	Trial 224
	Trial 225
	Trial 226
	Trial 227	0.904			1.195	0.879
	Trial 228	0.952		1.071
	Trial 229	0.774			3.795
	Trial 230			1.374		1.014
	Trial 231				2.754
	Trial 232	1.153		2.986		1.06
	Trial 233	1.086			2.297	0.924
	Trial 234			1.619
	Trial 235					1.054
	Trial 236	1.021				0.968
	Trial 237				1.149
	Trial 238	0.96		0.794		0.962
	Trial 239	0.739		0.837
	Trial 240	1.089					0.926
	Trial 241				1.02	1.011
	Trial 242			1.33		1.032
	Trial 243	1.023			2.869	1.046
	Trial 244	1.14
	Trial 245	0.801		1.367
	Trial 246			0.652		1.048
	Trial 247					0.864
	Trial 248			1.049
	Trial 249	1.103				1.025
	Trial 250	0.758		1.381
	Trial 251
	Trial 252
	Trial 253	0.951				1.102
	Trial 254			1.411
	Trial 255	0.954			3.697
	Trial 256			1.11		0.919
	Trial 257	0.935			1.164	0.924
	Trial 258	1.038		1.214		0.947
	Trial 259	0.868			1.876
	Trial 260			1.521		0.928
	Trial 261	0.912		1.813
	Trial 262			1.145
	Trial 263	0.949			0.606	1.029
	Trial 264
	Trial 265			0.908		1.164
	Trial 266	1.045					1.06
	Trial 267					1.277
	Trial 268				0.074	1.008
	Trial 269
	Trial 270	1.164
	Trial 271
	Trial 272		0.928		1.415	1.126
	Trial 273			3.379
	Trial 274	1.083		0.392		1.138
	Trial 275
	Trial 276	1.227				1.066
	Trial 277				2.875	1.007
	Trial 278				1.083	1.086
	Trial 279	0.957		2.408
	Trial 280				0.395		3.631
	Trial 281					1.197
	Trial 282					1.014
	Trial 283	1.168			0.376
	Trial 284			1.55		1.134
	Trial 285		1.411			1.134
	Trial 286	0.968			1.043
	Trial 287	0.879		0.308
	Trial 288			1.197		1.04
	Trial 289					0.902
	Trial 290	1.203			2.79
	Trial 291					1.011
	Trial 292	2.161			0.365
	Trial 293	0.945				1.09
	Trial 294
	Trial 295	0.894				1.23
	Trial 296			0.789
	Trial 297				1.782	3.765
	Trial 298	1.06					1.81
	Trial 299	0.917
	Trial 300			1.276
	Trial 301			2.247		1.168
	Trial 302	1.25			0.887
	Trial 303			1.048		0.894
	Trial 304	0.913
	Trial 305				1.377
	Trial 306	1.033				0.919
	Trial 307
	Trial 308	0.768
	Trial 309	0.957				0.791
	Trial 310	0.825
	Trial 311			0.114		1.094
	Trial 312	0.922				0.879
	Trial 313	1.123		0.735
	Trial 314	0.84			1.948
	Trial 315				1.093
	Trial 316			1.256		1.153
	Trial 317					0.889
	Trial 318	1.117				0.859
	Trial 319	1.042
	Trial 320	0.995				1.143
	Trial 321		1.718			0.856
	Trial 322	1.299
	Trial 323	0.768				1.056
	Trial 324					0.959
	Trial 325	1.004		3.135		0.845
	Trial 326
	Trial 327	1.158			0.109	0.954
	Trial 328			1.076
	Trial 329		0.869
	Trial 330					1.161
	Trial 331	1.049
	Trial 332	0.862			0.521
	Trial 333	0.954
	Trial 334					1.153
	Trial 335					0.93
	Trial 336	1.027				0.962
	Trial 337
	Trial 338
	Trial 339
	Trial 340	1.065				0.945
	Trial 341
	Trial 342	0.949				0.996
	Trial 343	0.995				0.983
	Trial 344
	Trial 345	1.37				1.119
	Trial 346		0.737	1.514
	Trial 347	0.938			1.56	1.009
	Trial 348		0.783			0.908
	Trial 349	0.925				0.86
	Trial 350			3.331
	Trial 351	1.102
	Trial 352	0.971
	Trial 353	0.79
	Trial 354
	Trial 355
	Trial 356
	Trial 357	1.093
	Trial 358
	Trial 359	1.135
	Trial 360	0.849
	Trial 361	0.934
	Trial 362
	Trial 363
	Trial 364
	Trial 365	1.147
	Trial 366		0.867
	Trial 367	0.971
	Trial 368
	Trial 369
	Trial 370	0.875
	Trial 371		1.542
	Trial 372	1.106
	Trial 373	0.954
	Trial 374
	Trial 375
	Trial 376
	Trial 377	1.024
	Trial 378
	Trial 379
	Trial 380	1.22
	Trial 381	1.05
	Trial 382	0.832
	Trial 383
	Trial 384
	Trial 385	1.181
	Trial 386
	Trial 387	1.092
	Trial 388	0.866
	Trial 389
	Trial 390	1.002
	Trial 391	0.855
	Trial 392	0.855
	Trial 393
	Trial 394
	Trial 395	1.12
	Trial 396
	Trial 397	1.072
	Trial 398
	Trial 399
	Trial 400

## Sheet: Fig. 2d
		Control	Muscimol	Saline
	Mean	0.8835	0.5439	0.8712
	SEM	0.0216	0.0172	0.0128
	Data points	Control	Muscimol	Saline
	Mouse 1	0.93	0.508591	0.843478
	Mouse 2	0.85	0.5625	0.875
	Mouse 3	0.886486	0.535	0.851613
	Mouse 4	0.822222	0.625714	0.925714
	Mouse 5	0.9425	0.548571	0.846386
	Mouse 6	0.943333	0.546667	0.885294
	Mouse 7	0.81	0.48

## Sheet: Fig. 2e
			Control	Muscimol	Saline
		Correct rate	0.86	0.84	1																				0.98
			0.96	0.98	1
			0.98	0.94	0.98
			0.98	0.94	1
			0.98	0.96	0.98
			0.98	0.9	1
				0.94	0.98
Time to 1st lick		Control		Muscimol		Saline
		Correct	Incorrect	Correct	Incorrect	Correct	Incorrect
	Trial 1		0.698	1.042		0.59
	Trial 2		0.796
	Trial 3		0.728		0.76	0.558
	Trial 4	1.125			0.925	0.535
	Trial 5			0.791		0.579
	Trial 6		0.43	0.635
	Trial 7			0.636
	Trial 8	0.422			0.743	0.872
	Trial 9		0.584			0.973
	Trial 10	0.699			0.738
	Trial 11			0.681
	Trial 12	0.722			0.741
	Trial 13	0.51				0.661
	Trial 14					0.407
	Trial 15			0.649
	Trial 16	0.408			0.747
	Trial 17		3.437
	Trial 18	0.873		0.611		0.72
	Trial 19			1.525
	Trial 20				0.555	0.509
	Trial 21					0.652
	Trial 22	0.725		0.596		0.74
	Trial 23
	Trial 24	0.461		0.581
	Trial 25			0.563
	Trial 26	0.609				0.656
	Trial 27	0.366
	Trial 28	0.422		0.595
	Trial 29
	Trial 30	0.611		0.69		0.676
	Trial 31
	Trial 32	0.61		0.894		0.696
	Trial 33					0.694
	Trial 34	0.401		0.601		0.718
	Trial 35			0.603
	Trial 36	0.564
	Trial 37	0.381
	Trial 38			0.626		0.707
	Trial 39	0.578		0.892
	Trial 40	0.496
	Trial 41			0.711		0.664
	Trial 42			0.575
	Trial 43	0.467		0.604		0.727
	Trial 44
	Trial 45					0.594
	Trial 46				3.713
	Trial 47	0.578		0.65		0.728
	Trial 48			0.61		0.754
	Trial 49	0.69		0.587
	Trial 50					0.786
	Trial 51			0.679		0.728
	Trial 52	0.69				0.489
	Trial 53			0.571
	Trial 54	0.665		0.599
	Trial 55			0.592		0.742
	Trial 56	0.502				0.56
	Trial 57
	Trial 58	0.489		1.136		0.711
	Trial 59
	Trial 60	0.528
	Trial 61	0.464		1.448
	Trial 62			1.262		0.654
	Trial 63			0.597
	Trial 64	0.635
	Trial 65					0.777
	Trial 66	0.696				0.656
	Trial 67	0.567		1.004		0.553
	Trial 68			0.528
	Trial 69	0.407		0.64
	Trial 70					0.793
	Trial 71					0.63
	Trial 72	0.737		0.841		0.665
	Trial 73			0.617
	Trial 74	0.733				0.682
	Trial 75	0.437
	Trial 76	0.432		0.69
	Trial 77			0.588
	Trial 78	0.553		0.818		0.727
	Trial 79	0.531
	Trial 80			0.598		0.67
	Trial 81	0.523		0.709
	Trial 82	0.4		0.529		0.701
	Trial 83					0.639
	Trial 84	0.584		0.815
	Trial 85					0.661
	Trial 86			0.541
	Trial 87	0.616		0.591		0.603
	Trial 88
	Trial 89	0.769			0.626
	Trial 90	0.466		0.858
	Trial 91			0.637		0.636
	Trial 92
	Trial 93
	Trial 94	0.61				0.721
	Trial 95		1.327	0.656
	Trial 96					0.732
	Trial 97					0.639
	Trial 98	0.857		0.811
	Trial 99					0.759
	Trial 100			0.563
	Trial 101			1.359
	Trial 102	0.708		0.939		0.727
	Trial 103	0.431				0.775
	Trial 104					0.474
	Trial 105
	Trial 106	0.711		0.669
	Trial 107
	Trial 108	0.669				0.671
	Trial 109	0.69		0.844
	Trial 110					0.718
	Trial 111	0.517		2.074		0.572
	Trial 112					0.623
	Trial 113
	Trial 114	0.741
	Trial 115		1.548		0.714	0.741
	Trial 116	0.651		0.984
	Trial 117			0.807		0.606
	Trial 118	2.767				0.556
	Trial 119	0.7
	Trial 120			0.856
	Trial 121			0.785
	Trial 122	0.746				0.89
	Trial 123			0.921		0.679
	Trial 124	0.674				0.417
	Trial 125	0.487		0.735
	Trial 126	0.593
	Trial 127					0.736
	Trial 128				0.982
	Trial 129			0.615
	Trial 130	0.746				0.672
	Trial 131	0.642		0.827		0.617
	Trial 132			0.676
	Trial 133					0.849
	Trial 134	0.701		0.808
	Trial 135			0.594		0.666
	Trial 136	0.885		0.81		0.59
	Trial 137	0.64				0.713
	Trial 138
	Trial 139	0.7		0.603		0.775
	Trial 140	0.644		0.778		0.811
	Trial 141	0.477				0.662
	Trial 142			0.656
	Trial 143	0.714		0.75
	Trial 144
	Trial 145					0.767
	Trial 146	0.683
	Trial 147			0.596		0.77
	Trial 148	0.615
	Trial 149	0.615
	Trial 150					0.708
	Trial 151	0.778		0.788		0.806
	Trial 152			0.688		0.536
	Trial 153
	Trial 154	0.664		0.893
	Trial 155	0.712		1.485		0.841
	Trial 156	0.452
	Trial 157			0.577
	Trial 158	0.63		0.657
	Trial 159			0.566		0.727
	Trial 160
	Trial 161	0.799				0.739
	Trial 162	0.66		0.554
	Trial 163	0.716			3.688	0.61
	Trial 164					0.656
	Trial 165	0.54
	Trial 166			0.573		0.733
	Trial 167	0.605		0.513		0.675
	Trial 168		1.225	0.778
	Trial 169	0.728
	Trial 170					0.898
	Trial 171	0.522		0.629		0.63
	Trial 172			0.732
	Trial 173
	Trial 174	0.648		0.739
	Trial 175			0.581		0.741
	Trial 176	0.737
	Trial 177	0.582				0.748
	Trial 178					0.681
	Trial 179	0.709		0.63
	Trial 180					0.711
	Trial 181
	Trial 182	0.69
	Trial 183			0.545
	Trial 184	0.726				0.691
	Trial 185	0.702				0.647
	Trial 186	0.531		0.523		0.656
	Trial 187
	Trial 188			0.702
	Trial 189	0.712
	Trial 190			0.84		0.688
	Trial 191	0.742				0.696
	Trial 192	0.601
	Trial 193	0.515
	Trial 194			0.591
	Trial 195			0.52		0.858
	Trial 196	0.687
	Trial 197			0.624		0.724
	Trial 198			0.62
	Trial 199				0.468	0.721
	Trial 200	0.652
	Trial 201	0.619		0.629		0.955
	Trial 202			0.518		0.527
	Trial 203	0.558		0.59
	Trial 204					0.678
	Trial 205
	Trial 206
	Trial 207	0.673		0.731		0.76
	Trial 208	0.659
	Trial 209	0.681		0.681
	Trial 210			0.493		0.795
	Trial 211	0.611		0.842
	Trial 212					0.803
	Trial 213	0.513
	Trial 214					0.791
	Trial 215			0.693		0.628
	Trial 216	0.712
	Trial 217	0.531		0.507
	Trial 218	0.51				0.941
	Trial 219			0.552
	Trial 220	0.704				0.625
	Trial 221			0.542		0.663
	Trial 222
	Trial 223					0.771
	Trial 224	0.734			0.526	0.759
	Trial 225			0.778		0.648
	Trial 226	0.564
	Trial 227
	Trial 228	0.618				0.847
	Trial 229			0.585		0.66
	Trial 230
	Trial 231			0.78
	Trial 232	0.774
	Trial 233			0.516		0.974
	Trial 234	0.635				0.668
	Trial 235			0.628
	Trial 236			0.599
	Trial 237			0.765
	Trial 238	0.748				0.706
	Trial 239	0.536				0.56
	Trial 240
	Trial 241			0.543
	Trial 242			0.598		0.649
	Trial 243	0.825				0.604
	Trial 244	0.589		0.534		0.528
	Trial 245			0.534
	Trial 246	0.524		0.501		0.689
	Trial 247
	Trial 248	0.638		0.55
	Trial 249					0.692
	Trial 250	0.688				0.699
	Trial 251	0.601		0.611		0.682
	Trial 252	0.612			0.791
	Trial 253			0.487		0.747
	Trial 254	0.79				0.639
	Trial 255	0.678			3.428	0.679
	Trial 256	0.581
	Trial 257			0.735
	Trial 258	0.586		0.667		0.663
	Trial 259	0.559			0.515	0.754
	Trial 260					0.669
	Trial 261	0.626		0.537
	Trial 262			0.551
	Trial 263	0.77				0.81
	Trial 264	0.73		0.53		0.699
	Trial 265			0.557
	Trial 266	0.635
	Trial 267			0.545		0.79
	Trial 268	0.683				0.747
	Trial 269	0.716				0.666
	Trial 270			0.67
	Trial 271	0.706
	Trial 272		3.302	0.586
	Trial 273	0.734		0.58		0.724
	Trial 274				1.258
	Trial 275	0.739				0.731
	Trial 276					0.677
	Trial 277			0.562		0.734
	Trial 278			0.856
	Trial 279	0.8		0.587
	Trial 280	0.49				0.859
	Trial 281	0.667		0.812
	Trial 282					0.758
	Trial 283	0.739				0.755
	Trial 284
	Trial 285	0.781		0.786		0.659
	Trial 286			0.54
	Trial 287					0.754
	Trial 288	0.721
	Trial 289	0.657
	Trial 290			0.585
	Trial 291	0.759		0.597		0.744
	Trial 292					0.716
	Trial 293	0.697
	Trial 294			0.731		0.788
	Trial 295			0.931		0.643
	Trial 296	0.738		0.485
	Trial 297
	Trial 298	0.465		0.526
	Trial 299			0.52		0.756
	Trial 300
	Trial 301				0.997
	Trial 302			0.827		0.801
	Trial 303			0.776		0.664
	Trial 304					0.637
	Trial 305
	Trial 306			0.95		0.688
	Trial 307					0.761
	Trial 308
	Trial 309
	Trial 310			0.52
	Trial 311					0.968
	Trial 312					0.602
	Trial 313
	Trial 314			1.013		0.666
	Trial 315			1.426		0.729
	Trial 316
	Trial 317			0.806
	Trial 318			0.519
	Trial 319					0.68
	Trial 320			0.573
	Trial 321			0.579
	Trial 322			0.873
	Trial 323					0.66
	Trial 324					0.669
	Trial 325					0.674
	Trial 326			0.827
	Trial 327					0.627
	Trial 328
	Trial 329			0.664		0.701
	Trial 330				0.753	0.686
	Trial 331
	Trial 332			0.845		0.582
	Trial 333			0.544		0.687
	Trial 334
	Trial 335
	Trial 336			0.795
	Trial 337					0.768
	Trial 338			0.66		0.776
	Trial 339					0.721
	Trial 340			0.47
	Trial 341			0.498
	Trial 342			0.526
	Trial 343				0.492	0.59
	Trial 344
	Trial 345
	Trial 346			0.791
	Trial 347					0.769
	Trial 348			0.612		0.75
	Trial 349					0.536
	Trial 350			0.688

## Sheet: Fig. 2f
		Control	Muscimol	Saline
	Mean	0.9269	0.939	0.9623
	SEM	0.0191	0.0151	0.0094
	Data points	Control	Muscimol	Saline
	Mouse 1	0.88	0.96	0.96
	Mouse 2	0.956667	0.985714	0.991429
	Mouse 3	0.856667	0.902857	0.95
	Mouse 4	0.954054	0.968571	0.973333
	Mouse 5	0.943333	0.9	0.936667
	Mouse 6	0.970588	0.916667

[truncated: 71 more sheets: Fig. 2J, Fig. 2K, Fig. 2I, Fig. 3b, Fig. 3c, Fig. 3d, Fig. 3e, Fig. 3f, Fig. 3h, Fig. 3i, Fig. 3j, Fig. 3k, Fig. 4a, Fig. 4b, Fig. 4c, Fig. 5b, Fig. 5c, Fig. 5d, Fig. 5e, Fig. 5f …]
